# Supplementary material for: Epigenetic Silencing of Spermatocyte-Specific and Neuronal Genes by SUMO Modification of the Transcription Factor Sp3
Source: PLoS Genet. 2010 Nov 11;6(11):e1001203. doi: 10.1371/journal.pgen.1001203 (PMC2978682; doi:10.1371/journal.pgen.1001203)
Supplement: Table S2 — List of differentially expressed genes identified by expression profiling. (0.03 MB XLS) [file pgen.1001203.s005.xls]

## Sheet: A_5_FoldChange_2_Regulated_KI_versus_WT.tsv
Table S2. List of differentially expressed genes identified by expression profiling
	Gene Name	Systematic Name	Description	Fold Change ki/ki vs. wt/wt
1	Rbm45	NM_153405	RNA binding motif protein 45 (Rbm45)	17.612
2	Dmc1	NM_010059	DMC1 dosage suppressor of mck1 homolog, meiosis-specific homologous recombination (yeast)disrupted meiotic cDNA 1 (Dmc1)	6.3152
3	Paqr6	NM_198410	progestin and adipoQ receptor family member VI (Paqr6)	4.93493
4	Vill	NM_011700	villin-like (Vill)	4.39331
5	Rims3	AK122226	mRNA for mKIAA0237 protein	3.76955
6	Robo3	AF060570	rig-1 protein mRNA, complete cds.	3.05905
7	Ntn1	NM_008744	netrin 1 (Ntn1), mRNA	2.91038
8	Vill	AK166823	blastocyst cDNA, RIKEN full-length enriched library, clone:I1C0015H16 product:villin-like protein, full insert sequence	2.8547
9	Ccne2	NM_001037134	cyclin E2 (Ccne2), transcript variant 1	2.70297
10	Cdkn2aip	NM_172407	CDKN2A interacting protein (Cdkn2aip)	2.7008
11	Hmha1	NM_027521	histocompatibility (minor) HA-1 (Hmha1)	2.58074
12	Foxred2	NM_001017983	FAD-dependent oxidoreductase domain containing 2 (Foxred2)	2.54541
13	Dnahc8	NM_013811	dynein, axonemal, heavy chain 8 (Dnahc8)	2.46958
14	4921513D23Rik	AK076566	adult male testis cDNA, RIKEN full-length enriched library, clone:4921513D23 product:unclassifiable, full insert sequence	2.45924
15	H1f0	NM_008197	H1 histone family, member 0 (H1f0)	2.45625
16	Vps35	NM_022997	vacuolar protein sorting 35 (Vps35)	2.43561
17	Tmem178	NM_026516	transmembrane protein 178 (Tmem178)	2.38655
18	Lrrc3	NM_145152	leucine rich repeat containing 3 (Lrrc3)	2.37412
19	Sh3bgrl	NM_019989	SH3-binding domain glutamic acid-rich protein like (Sh3bgrl)	2.34082
20	Pex2	NM_008994	peroxisome biogenesis factor 2 (Pex2)	2.33877
21	Pde1a	NM_016744	phosphodiesterase 1A, calmodulin-dependent (Pde1a)	2.31741
22	Akap5	NM_001101471	A kinase (PRKA) anchor protein 5 (Akap5)	2.31307
23	NAP047296-1	NAP047296-1	Unknown	2.29116
24	Tmem30b	NM_178715	transmembrane protein 30B (Tmem30b)	2.28711
25	Ccdc112	XM_140320	PREDICTED: coiled-coil domain containing 112 (Ccdc112)	2.28556
26	Cd59a	NM_007652	CD59a antigen (Cd59a), transcript variant 2	2.28174
27	Taf1b	NM_020614	TATA box binding protein (Tbp)-associated factor, RNA polymerase I, B (Taf1b)	2.25211
28	Sfrp4	NM_016687	secreted frizzled-related protein 4 (Sfrp4)	2.24989
29	Caprin1	NM_001111291	cell cycle associated protein 1 (Caprin1), transcript variant 4	2.24896
30	4930414L22Rik	AK145188	mammary gland RCB-0527 Jyg-MC(B) cDNA, RIKEN full-length enriched library, clone:G930015H03 product:unclassifiable, full insert sequence	2.24827
31	4930526I15Rik	AK078907	adult male cecum cDNA, RIKEN full-length enriched library, clone:9130009H06 product:unclassifiable, full insert sequence	2.23545
32	Txndc1	NM_028339	thioredoxin domain containing 1 (Txndc1)	2.22824
33	Taf7	NM_011901	TAF7 RNA polymerase II, TATA box binding protein (TBP)-associated factor (Taf7)	2.21755
34	Hmgb1	NM_010439	high mobility group box 1 (Hmgb1)	2.21521
35	Rfk	NM_019437	riboflavin kinase (Rfk)	2.19303
36	BB232699	BB232699	BB232699 RIKEN full-length enriched, 3 days neonate thymus cDNA clone A630040D21 3'.	2.19173
37	Rbm12b	NM_028226	RNA binding motif protein 12B (Rbm12b)	2.19141
38	6620401M08Rik	AK029831	adult male testis cDNA, RIKEN full-length enriched library, clone:4931406B08 product:unclassifiable, full insert sequence	2.17843
39	Pten	NM_008960	phosphatase and tensin homolog (Pten)	2.17397
40	Six2	NM_011380	sine oculis-related homeobox 2 homolog (Drosophila) (Six2)	2.14811
41	Tmem123	NM_133739	transmembrane protein 123 (Tmem123)	2.13379
42	Utp18	NM_001013375	UTP18, small subunit (SSU) processome component, homolog (yeast) (Utp18)	2.13288
43	Nckap1	NM_016965	NCK-associated protein 1 (Nckap1)	2.12958
44	Rpe	NM_025683	ribulose-5-phosphate-3-epimerase (Rpe)	2.1213
45	Gnl3l	NM_198110	guanine nucleotide binding protein-like 3 (nucleolar)-like (Gnl3l)	2.11811
46	Hyou1	NM_021395	hypoxia up-regulated 1 (Hyou1)	2.11628
47	Tpbg	NM_011627	trophoblast glycoprotein (Tpbg)	2.11411
48	2610029G23Rik	AK076889	adult male testis cDNA, RIKEN full-length enriched library, clone:4930540E17 product:HSPC245 homolog, full insert sequence.	2.1028
49	Pdgfb	NM_011057	platelet derived growth factor, B polypeptide (Pdgfb)	2.09509
50	Pdcl3	NM_026850	phosducin-like 3 (Pdcl3)	2.09295
51	Zdhhc13	NM_028031	zinc finger, DHHC domain containing 13 (Zdhhc13)	2.09069
52	Lipt1	NM_001037918	lipoyltransferase 1 (Lipt1), nuclear gene encoding mitochondrial protein	2.08799
53	BC030336	XM_133786	PREDICTED: cDNA sequence BC030336, transcript variant 1 (BC030336)	2.06533
54	Casp9	NM_015733	caspase 9 (Casp9)	2.06342
55	Adamtsl1	NM_029967	ADAMTS-like 1 (Adamtsl1)	2.06315
56	Foxn2	NM_180974	forkhead box N2 (Foxn2)	2.06244
57	Pik3r1	NM_001077495	phosphatidylinositol 3-kinase, regulatory subunit, polypeptide 1 (p85 alpha) (Pik3r1), transcript variant 2	2.0603
58	Ablim1	NM_178688	actin-binding LIM protein 1 (Ablim1), transcript variant 1	2.0596
59	Sesn1	NM_001013370	sestrin 1 (Sesn1)	2.05759
60	Gphn	AK017831	8 days embryo whole body cDNA, RIKEN full-length enriched library, clone:5730552E08 product:inferred: RIKEN cDNA 5730552E08 gene, full insert sequence	2.03683
61	Pex3	NM_019961	peroxisomal biogenesis factor 3 (Pex3)	2.03605
62	Arl4a	NM_001039515	ADP-ribosylation factor-like 4A (Arl4a), transcript variant 2	2.03154
63	Tcfl5	NM_178254	transcription factor-like 5 (basic helix-loop-helix) (Tcfl5)	2.02176
64	Mpdz	NM_010820	multiple PDZ domain protein (Mpdz)	2.01991
65	Bmp6	NM_007556	bone morphogenetic protein 6 (Bmp6)	2.01917
66	Ppp3cc	NM_008915	protein phosphatase 3, catalytic subunit, gamma isoform (Ppp3cc)	2.0111
67	Myh14	NM_028021	myosin, heavy polypeptide 14 (Myh14)	2.01108
68	Tmem64	NM_181401	transmembrane protein 64 (Tmem64)	2.00351
69	ENSMUST00000063103	ENSMUST00000063103	Adult male testis cDNA, RIKEN full-length enriched library, clone:1700022O21 product:hypothetical KRAB box containing protein, full insert sequence. (Fragment). [Source:Uniprot/SPTREMBL;Acc:Q3V488]	-2.01313
70	Mmp9	NM_013599	matrix metallopeptidase 9 (Mmp9)	-2.05608
71	Mpst	NM_138670	mercaptopyruvate sulfurtransferase (Mpst), nuclear gene encoding mitochondrial protein	-2.12602
72	Stk31	NM_029916	serine threonine kinase 31 (Stk31)	-2.1383
73	Msln	NM_018857	mesothelin (Msln)	-2.33859
74	Chmp4b	NM_029362	chromatin modifying protein 4B (Chmp4b)	-2.84718
75	4933439C20Rik	AK162734	16 days neonate thymus cDNA, RIKEN full-length enriched library, clone:A130003J18 product:Similar to phosphatidylserine decarboxylase homolog, full insert sequence	-4.09682
